# Supplementary material for: Epigenetic Age Acceleration Is Not Associated with Age-Related Macular Degeneration
Source: Int J Mol Sci. 2021 Dec 15;22(24):13457. doi: 10.3390/ijms222413457 (PMC8705580; doi:10.3390/ijms222413457)
Supplement: Supplementary file 1 [file ijms-22-13457-s001.zip]

Archive with 3 entries (3 files):
- Additional_File_S1.xlsx
- Additional_File_S2.pdf
- Additional_File_S3.xlsx
